# Supplementary material for: RIG-I Promotes Tumorigenesis and Confers Radioresistance of Esophageal Squamous Cell Carcinoma by Regulating DUSP6
Source: Int J Mol Sci. 2023 Mar 15;24(6):5586. doi: 10.3390/ijms24065586 (PMC10052926; doi:10.3390/ijms24065586)
Supplement: Supplementary file 1 [file ijms-24-05586-s001.zip]

Archive with 11 entries (11 files):
- Description for supplementary materials.pdf
- Supplementary Figure S1.tif
- Supplementary Figure S2.tif
- Supplementary Figure S3.tif
- Supplementary Figure S4.tif
- Supplementary Table S1.pdf
- Supplementary Table S2.pdf
- Supplementary Table S3.pdf
- Supplementary Table S4.pdf
- Supplementary Table S5.pdf
- Supplementary Table S6.pdf
